# Supplementary material for: Barrier properties of Nup98 FG phases ruled by FG motif identity and inter-FG spacer length
Source: Nat Commun. 2023 Feb 10;14:747. doi: 10.1038/s41467-023-36331-4 (PMC9918544; doi:10.1038/s41467-023-36331-4)
Supplement: Supplementary file 4 — Source Data [file 41467_2023_36331_MOESM4_ESM.xlsx]

## Sheet: Fig.1c
Fig.1c: Phase separation tests of Mac98A FG domain and GLFG variants

## Sheet: Fig.1d
Fig.1d: Phase separation tests of variants with varying length of inter-GLFG spacers

## Sheet: Fig.2b
Fig.2b: GLFG phases analysed by ODT
	Refractive indices of:
	Mac98A	GLFG52x10	GLFG52x11	GLFG52x12	GLFG52x13	GLFG52x14	GLFG52x15
Meas 1	1.4274	1.4633	1.4411	1.4247	1.41109	1.39701	1.39709
Meas 2	1.4219	1.4494	1.4534	1.42467	1.43261	1.3879	1.39563
Meas 3	1.4217	1.4399	1.4414	1.42391	1.42324	1.41757	1.38533
Meas 4	1.4391	1.4354	1.4496	1.427	1.41108	1.40173	1.39295
Meas 5	1.4234	1.44	1.4395	1.42708	1.41108	1.4009	1.39105
Meas 6	1.4168	1.4409	1.4474	1.42732	1.41477	1.38854	1.40512
Meas 7	1.4268	1.4704	1.4575	1.41999	1.42085	1.40712	1.4022
Meas 8	1.4316	1.466	1.4537	1.43649	1.40775	1.3835	1.40003
Meas 9	1.426	1.4505	1.4447	1.42463	1.41805	1.3849	1.39844
Meas 10	1.4253	1.4499	1.4618	1.42597	1.41928	1.40401	1.38778
Mean RI	1.426	1.45057	1.44901	1.42618	1.41698	1.39732	1.39556
	C-dense (mg/ml) of:
	Mac98A	GLFG52x10	GLFG52x11	GLFG52x12	GLFG52x13	GLFG52x14	GLFG52x15
Meas 1	481.055	670	553.158	466.853	395.235	321.279	322.153
Meas 2	452.107	596.842	617.895	466.669	508.498	273.332	314.468
Meas 3	451.055	546.842	554.737	462.68	459.188	429.505	260.242
Meas 4	542.634	523.158	597.895	478.959	395.193	346.147	300.326
Meas 5	460.002	547.368	544.737	479.374	395.162	341.795	290.311
Meas 6	425.265	552.105	586.316	480.617	414.619	276.753	364.384
Meas 7	477.897	707.368	639.474	442.08	446.604	374.542	349.021
Meas 8	503.16	684.211	619.474	528.885	377.641	250.195	337.611
Meas 9	473.686	602.632	572.105	466.474	431.877	257.553	329.221
Meas 10	470.002	599.474	662.105	473.559	438.325	358.142	273.142
Mean C-dense (mg/ml)	473.686	603	594.789	474.615	426.234	322.924	314.088
MW	65.14	57.23	60.61	65.19	69.97	74.33	79
Mean C-dense (mM)	7.27182	10.5364	9.81339	7.28049	6.09167	4.34447	3.9758
number of FG motifs per molecule	42	52	52	52	52	52	52
Concentation of FG motifs (mM)	305.416	547.894	510.296	378.585	316.767	225.912	206.741
Solvent %	66.842	57.79	58.3647	66.777	70.1636	77.3953	78.0138

## Sheet: Fig.2c
Fig.2c: C-sat against Spacer length (L)
	GLFG52x10	GLFG52x11	GLFG52x12	GLFG52x13	GLFG52x14	GLFG52x15
L	6	7	8	9	10	11
C-sat (μM)
Meas 1	NA	0.04	0.08	0.5	3	7
Meas 2	NA	0.04	0.12	0.5	2	8
Mean C-sat (μM)	NA	0.04	0.1	0.5	2.5	7.5

## Sheet: Fig.2d
Fig.2d: C-dense against Spacer length (L)
	GLFG52x10	GLFG52x11	GLFG52x12	GLFG52x13	GLFG52x14	GLFG52x15
L	6	7	8	9	10	11
C-dense (mM)
Meas 1	11.7071	9.12651	7.16143	5.64864	4.32233	4.07788
Meas 2	10.4288	10.1946	7.1586	7.26738	3.67727	3.98061
Meas 3	9.55517	9.15256	7.0974	6.56264	5.77836	3.2942
Meas 4	9.14132	9.86462	7.34712	5.64804	4.6569	3.8016
Meas 5	9.56436	8.98757	7.3535	5.64759	4.59834	3.67482
Meas 6	9.64713	9.67358	7.37255	5.92567	3.7233	4.61246
Meas 7	12.3601	10.5506	6.7814	6.38279	5.03891	4.41799
Meas 8	11.9555	10.2207	8.11298	5.39718	3.366	4.27355
Meas 9	10.53	9.43912	7.15561	6.17232	3.46499	4.16736
Meas 10	10.4748	10.924	7.26428	6.26447	4.81827	3.4575
Mean C dense (mM)	10.5364	9.81339	7.28049	6.09167	4.34447	3.9758
S.D.	1.124	0.653277	0.339735	0.560296	0.780827	0.420424

## Sheet: Fig.2e
Fig.2e: ΔG for phase separation against spacer length (L)
	GLFG52x10	GLFG52x11	GLFG52x12	GLFG52x13	GLFG52x14	GLFG52x15
L	6	7	8	9	10	11
C-dense (μM)	10536.4	9813.39	7280.49	6091.67	4344.47	3975.8
C-sat (μM)	0.008	0.04	0.1	0.5	2.5	7.5
ΔG (kJ/mol)	-34.9132	-30.7493	-27.7393	-23.3099	-18.4846	-15.5429

## Sheet: Fig.4a
Fig.4: Phase separation tests of variants with variations in FG motifs

## Sheet: Fig.4b
Fig.4b: Condensed phases analysed by ODT
	Refractive indices of:
	GLFG52x12	GLLG//L52x12	GXFG//L52x12	GFLG52x12	GLYG52x12	GIFG52x12	GLFA52x12	SLFG52x12	GLFS52x12
Meas 1	1.4247	1.39027	1.42264	1.42039	1.42335	1.41999	1.41699	1.42398	1.42367
Meas 2	1.42467	1.40767	1.39034	1.43068	1.42166	1.42179	1.42649	1.42681	1.42247
Meas 3	1.42391	1.40258	1.41402	1.41429	1.42627	1.41993	1.42921	1.4276	1.41989
Meas 4	1.427	1.4033	1.41981	1.41763	1.42572	1.42315	1.42799	1.41693	1.42776
Meas 5	1.42708	1.40878	1.41572	1.41317	1.42402	1.40931	1.42193	1.41886	1.42488
Meas 6	1.42732	1.40351	1.41447	1.42011	1.42528	1.42797	1.44055	1.42342	1.41928
Meas 7	1.41999	1.40861	1.41901	1.42209	1.42677	1.41805	1.42849	1.42752	1.42385
Meas 8	1.43649	1.41094	1.41271	1.41501	1.41958	1.42299	1.41955	1.41854	1.42722
Meas 9	1.42463	1.40357	1.41785	1.42585	1.42373	1.42262	1.43037	1.42299	1.42437
Meas 10	1.42597	1.40515	1.41749	1.41663	1.42875	1.42616	1.42589	1.42256	1.43399
Mean RI	1.42618	1.40444	1.41441	1.41959	1.42451	1.4212	1.42675	1.42292	1.42474
	C-dense (mg/ml) of:
	GLFG52x12	GLLG//L52x12	GXFG//L52x12	GFLG52x12	GLYG52x12	GIFG52x12	GLFA52x12	SLFG52x12	GLFS52x12
Meas 1	466.853	285.647	455.974	444.153	459.763	442.042	426.242	463.068	461.442
Meas 2	466.669	377.221	285.984	498.311	450.847	451.526	476.237	477.932	455.126
Meas 3	462.68	350.416	410.642	412.026	475.111	441.742	490.574	482.111	441.537
Meas 4	478.959	354.211	441.116	429.658	472.216	458.705	484.147	425.926	482.968
Meas 5	479.374	383.032	419.605	406.179	463.279	385.832	452.258	436.095	467.784
Meas 6	480.617	355.289	412.995	442.705	469.879	484.074	550.263	460.116	438.342
Meas 7	442.08	382.147	436.874	453.116	477.747	431.821	486.784	481.679	462.353
Meas 8	528.885	394.437	403.732	415.868	439.868	457.837	439.747	434.421	480.105
Meas 9	466.474	355.647	430.779	472.874	461.753	455.889	496.711	457.826	465.126
Meas 10	473.559	363.974	428.905	424.347	488.174	474.505	473.095	455.584	515.721
Mean C-dense (mg/ml)	474.615	360.202	412.661	439.924	465.864	448.397	477.606	457.476	467.051
MW	65.19	64.12	65.19	65.12	66.02	65.19	65.92	66.75	66.68
Mean C-dense (mM)	7.28049	5.61762	6.33012	6.75558	7.0564	6.87832	7.24523	6.85357	7.00436
number of FG motifs per molecule	52	52	52	52	52	52	52	52	52
Motif concentration (mM)	378.585	292.116	329.166	351.29	366.933	357.672	376.752	356.386	364.227

## Sheet: Fig.4c
Fig.4c: C-dense of various condensed phases
	GLFG52x12	GLLG//L52x12	GXFG//L52x12	GFLG52x12	GLYG52x12	GIFG52x12	GLFA52x12	SLFG52x12	GLFS52x12
C-dense (mM)
Meas 1	7.16143	4.45489	6.99453	6.82053	6.964	6.78083	6.46605	6.93735	6.92025
Meas 2	7.1586	5.88305	4.38693	7.65219	6.82895	6.92631	7.22447	7.16002	6.82553
Meas 3	7.0974	5.465	6.29916	6.32719	7.19646	6.77622	7.44196	7.22263	6.62173
Meas 4	7.34712	5.52418	6.76662	6.59794	7.15262	7.03644	7.34447	6.38092	7.24308
Meas 5	7.3535	5.97367	6.43665	6.23739	7.01725	5.91857	6.86071	6.53325	7.01536
Meas 6	7.37255	5.54101	6.33525	6.7983	7.11722	7.42558	8.34744	6.89312	6.57382
Meas 7	6.7814	5.95988	6.70154	6.95817	7.2364	6.62404	7.38447	7.21616	6.9339
Meas 8	8.11298	6.15154	6.19315	6.38619	6.66265	7.02311	6.67092	6.50818	7.20014
Meas 9	7.15561	5.54659	6.60805	7.26157	6.99413	6.99324	7.53505	6.85882	6.9755
Meas 10	7.26428	5.67645	6.57931	6.51639	7.39433	7.2788	7.1768	6.82523	7.73427
Mean C dense (mM)	7.28049	5.61762	6.33012	6.75558	7.0564	6.87832	7.24523	6.85357	7.00436
S.D.	0.339735	0.471143	0.723905	0.444419	0.210789	0.411915	0.522463	0.301165	0.334137

## Sheet: Fig.8c
Fig.8c: Plot profiles of lines across nuclei stained with GFP variants
	Normalized fluorescence (a.u.)
Distance from centre (μm)	3B7C	TetraGFP-NTR
-12.5	4.29122	6.61115
-12.18	3.9683	8.04585
-11.85	4.14914	11.1563
-11.53	5.33971	11.2984
-11.2	5.95389	11.1285
-10.88	7.21811	10.4811
-10.55	8.98057	9.48334
-10.23	8.94339	10.0028
-9.9	8.42245	11.3283
-9.58	7.72483	10.6886
-9.25	6.63114	11.5772
-8.93	7.39498	15.6842
-8.6	9.57351	36.8304
-8.28	12.3353	79.8255
-7.95	25.7399	71.9185
-7.63	64.464	30.8334
-7.31	89.6961	24.5104
-6.98	63.3111	24.4761
-6.66	39.5875	24.5446
-6.33	32.1467	23.2912
-6.01	33.5474	22.0874
-5.68	37.9768	20.2573
-5.36	38.5727	18.4498
-5.03	37.0587	18.5086
-4.71	32.1346	20.073
-4.38	25.0352	20.7325
-4.06	24.704	18.2549
-3.73	33.8941	18.0392
-3.41	39.1394	18.4456
-3.08	33.9577	18.5255
-2.76	31.9999	18.91
-2.44	34.4821	19.6404
-2.11	37.1897	20.424
-1.79	41.1609	19.7545
-1.46	45.2906	22.1347
-1.14	47.5656	25.1699
-0.81	46.2771	25.0132
-0.49	44.9295	24.8654
-0.16	48.7838	23.9258
0.16	50.091	19.2514
0.49	52.0879	17.5164
0.81	53.678	15.4327
1.14	48.9744	15.882
1.46	46.2192	16.6854
1.79	51.247	15.9612
2.11	49.2679	17.3163
2.43	49.1453	17.8308
2.76	49.9197	18.9237
3.08	58.0279	19.2598
3.41	59.0411	19.0068
3.73	49.0337	20.9237
4.06	40.7485	21.1582
4.38	35.4019	23.2502
4.71	32.1405	21.129
5.03	38.2854	23.0824
5.36	42.0488	23.4016
5.68	28.5707	23.0811
6.01	26.2279	24.6772
6.33	29.3834	23.9203
6.66	34.3032	23.7263
6.98	46.3135	25.8203
7.3	61.6365	26.1572
7.63	100	27.0284
7.95	37.3748	25.5281
8.28	18.8777	35.4369
8.6	10.8041	76.543
8.93	7.84761	100
9.25	6.62507	26.107
9.58	5.66541	11.9268
9.9	4.46941	7.55742
10.23	4.49459	5.34761
10.55	3.21108	4.51896
10.88	3.67837	4.27827
11.2	4.22473	4.59739
11.53	3.10446	3.59524
11.85	3.69652	3.1138
12.17	3.08502	2.75692
12.5	2.68028	2.77949

[truncated: 7 more sheets: Fig.9d, Fig.10b, Supp.Fig.1a, Supp.Fig.1b, Supp.Fig.2a, Supp.Fig.2b, Supp.Fig.2c]
